# Supplementary material for: Generation and optimization of off-the-shelf immunotherapeutics targeting TCR-Vβ2+ T cell malignancy
Source: Nat Commun. 2024 Jan 15;15:519. doi: 10.1038/s41467-024-44786-2 (PMC10789731; doi:10.1038/s41467-024-44786-2)
Supplement: Supplementary file 4 — Source Data [file 41467_2024_44786_MOESM4_ESM.xlsx]

## Sheet: Fig. 1
	Fig. 1a
	Vβ2	Vβ13.1	Vβ3	Vβ1	Vβ13.2	Vβ20	Vβ21.3	Vβ22	Vβ7.2	Vβ12	Vβ16	Vβ4	Vβ7.1	Vβ8	Vβ13.6	Vβ14	Vβ17
	26	12	8	6	6	6	6	6	4	4	4	2	2	2	2	2	2
	Fig. 1b
	TRBV20-1 (Vβ2)	TRBV28 (Vβ3)	TRBV7-2 (NA)	TRBV5-1 (Vβ5.1)	TRBV9 (Vβ1)	TRBV3-1 (Vβ9)	TRBV18 (Vβ18)	TRBV19 (Vβ17)	TRBV6-5 (Vβ13.1)	TRBV6-2 (Vβ13.2)
scRNA-seq	69.5683	2.31039	1.64527	1.63361	1.34189	1.28355	1.26021	1.13186	1.10852	1.10852
Flow cytometry	73.4	3.43		5.48	6.53	1.24	1.55	5.28	0.98	1.25
	Fig. 1c
	mCAR-Vβ2 (no TRAC KO)	FEB0920-TRBV2				JU0607-TRBV2				JUL0720-V2				JUL0728-TRBV13.2
	0	1	1.03517	1.07252		1	1.02646	0.893533		1	1.03061	1.0858		1	1.01005	1.01418
	1:1	0.486439	0.601852	0.481688		0.100442	0.100552	0.091848		0.905551	0.887309	0.787424		0.804094	0.715089	0.666066
	5:1	0.113821	0.0978121	0.0932401		0.006956	0.0199917	0.0087149		0.223907	0.176328	0.155401		0.51884	0.571356	0.432391
	1:1 *** p=0.0006, 5:1 ***p=0.0007. **p=0.0048
	mCAR-Vb2 (TRAC KO)	JU0607-TRBV2				JUL0728-TRBV13.2				JUL0720-V2
	0	1	0.969116	0.924096	0.977664	1	1.01216	0.950829	0.959043	1	0.89823	0.876967
	1:1	0.0361921	0.0460079	0.0714808	0.0572649	0.921558	0.895053	0.841694	0.831904	0.568768	0.523217	0.624941
	5:1	0.00742345	0.0189331	0.0088204	0.0132926	0.801818	0.875678	0.82151	0.799128	0.033609	0.0427842	0.0306275
	1:1 **p=0.0062 *p=0.0324
	Fig. 1d
	Vβ2+ patient1 PBMC
		V2+ CTCL			V2- normal T cells			Non-T cells
	0	1	0.916096	1.01511	1	0.948401	1.00411	1	1.10415	1.13517
	1:1	0.634471	0.803231	0.704225	1.02031	0.988103	0.940964	0.981771	0.876634	0.893494
	5:1	0.090112	0.087324	0.073269	0.993745	0.930037	0.914853	0.955981	0.965472	0.785238
	* p=0.0466
	Vβ2+ patient2 PBMC
		Vb2+ CTCL				Vb2- normal T cells				non-T cells
	0	1	1.15501	1.08171		1	0.978255	0.923531		1	1.1401	0.98083
	1:1	0.728533	0.714873	0.580118		0.901862	1.02455	0.810477		0.707425	0.936952	1.06342
	5:1	0.00897267	0.00896601	0.0136141		0.902751	0.916475	0.806297		0.916244	1.15032	0.986215
	* p=0.0485
	Fig. 1e
		Vb2+ normal T cells				Vb2- normal T cells				non-T cells
	0	1	0.957797	0.960451		1	1.05697	1.05594		1	1.01846	0.926272
	1:1	0.17485	0.10788	0.0937244		1.06137	1.0481	1.05998		1.06026	1.06277	1.04702
	5:1	0.011127	0.0185078	0.0112457		1.03862	1.07703	1.06126		1.05032	1.07916	1.06153
	Fig 1. f
		Vb1			Vb2			Vb3			Vb5.1			Vb5.2			Vb7.1			Vb8			Vb11			Vb13.1			Vb13.2			Vb13.6			Vb14			Vb16			Vb17			Vb20			Vb21.3
	0	1.13405	1.00136	0.864586	0.914715	0.969912	1.11537	0.719743	1.09394	1.18632	0.972943	0.969976	1.05708	0.735389	1.3515	0.913109	1.0928	0.893423	1.01378	0.931354	1.11767	0.950974	1.10048	0.899515		1.01561	1.0285	0.955899	1.12415	0.875855		0.95016	0.898103	1.15174	1.50311	0.831604	0.665283	1.38679	0.994102	0.619104	0.880393	0.989999	1.12961	1.11638	0.810221	1.0734	0.920773	1.05349	1.02573
	1:1	0.858925	1.01509	1.18341	0.491127	0.281378	0.489296	0.905699	0.761196	0.780986	0.968676	0.886364	1.01841	1.68049	0.756981	0.526952	0.734085	1.22515	0.869141	0.759413	0.997879	0.993952	0.438174	1.3064	0.687164	0.711364	0.627065	1.04242	0.940049	0.891343	0.761677	0.709101	1.21471	1.03534	0.828569	1.34204	1.25288	0.738617	0.89549	0.93646	1.06965	0.943366	0.898948	1.51776	1.51756	1.16764	1.59056	1.81638	0.970902
	5:1	1.18472	0.878638	1.02676	0.0798119	0.095679	0.0270144	0.749146	0.706769	0.584629	1.14815	0.996353	1.15103	0.865762	0.886206	1.71447	0.953948	0.875422	0.526703	1.13647	1.18336	0.984119	0.653777	0.476239	0.897062	0.819182	0.844071	0.908887	0.914214	0.583847	1.01898	0.98935	1.11074	1.10141	1.46143	1.49777	1.00827	0.57295	0.826697	0.429161	1.49843	0.801399	1.04563	1.17519	1.49303	1.52222	1.04579	1.55639	1.06213
	**p=0.0064 *p=0.0427
[truncated: 3 more columns]

## Sheet: Fig. 2
Fig. 2c			Fig. 2d
NC	mCAR-Vb2 treated		NC	mCAR-Vb2 treated
1.02054	0.00407332		0.00236967	0.943992
3.88688	0.00261438		0.000785546	0.410719
2.36836	0.00574713		0.00483092	1.06162
* p=0.0325			* p=0.0284
Fig. 2f			Fig. 2g			Fig. 2h
NC	mCAR-Vb2 treated		NC	mCAR-Vb2 treated		NC	mCAR-Vb2 treated
3.11067	0.0129991		1203.89	209.842		0.00793336	5.14949
1.33045	0.011236		63.8738	98.3146		0.00375728	2.39466
2.1318	0.0607429		144.558	1561.67		0.0042517	7.11061
* p=0.0336						* p=0.0267
Fig. 2j			Fig. 2k			Fig. 2l
NC	mCAR-Vb2 treated		NC	mCAR-Vb2 treated		NC	mCAR-Vb2 treated
1.1865	0.164514		380.846	405.62		0.00280034	3.08634
1.08114	0.107032		800.439	286.248		0	2.94026
2.80963	0.398317		290.192	1514.73		0.0522345	4.99299
* p=0.0416						** p=0.0078

## Sheet: Fig. 3
Fig. 3c					Fig. 3d					Fig. 3e					Fig. 3f
No CAR-T treated	CAR-CD19	hCAR-Vb2-(BV7-4-1*02_1_V1-39*01_2)			No CAR-T treated	CAR-CD19	hCAR-Vb2-(BV7-4-1*02_1_V1-39*01_2)			No CAR-T treated	CAR-CD19	hCAR-Vb2-(BV7-4-1*02_1_V1-39*01_2)			No CAR-T treated	CAR-CD19	hCAR-Vb2-(BV7-4-1*02_1_V1-39*01_2)
3448.56	3212.51	24.1109			577.028	975.67	1619.45			0	9890.76	34450.5			0	1241.31	3317.26
4783.88	4744.41	30.3242			800.234	1200.75	2981.11			0	12561.2	55747.6			0	1698.62	6118.5
5759.59	4550.14	43.3557			743.931	1054.44	1712.55			0	11894	40665.5			0	1573.07	3249.51
NC vs hCAR-Vb2 treated **p=0.0073, CAR-CD19 treated vs hCAR-Vb2 treated **p=0.0057					*p=0.0236					**p=0.0082 ***p=0.0007					*p=0.0368 **p=0.0094
Fig. 3g					Fig. 3h					Fig. 3i					Fig. 3j
No CAR-T treated	CAR-CD19	hCAR-Vb2-(BV7-4-1*02_1_V1-39*01_2)			No CAR-T treated	CAR-CD19	hCAR-Vb2-(BV7-4-1*02_1_V1-39*01_2)			No CAR-T treated	CAR-CD19	hCAR-Vb2-(BV7-4-1*02_1_V1-39*01_2)			No CAR-T treated	CAR-CD19	hCAR-Vb2-(BV7-4-1*02_1_V1-39*01_2)
1248.78	3415.01	76.7263			4803.6	8344.37	27870.8			0	105265	482327			0	9538.63	37519.2
3393.21	3629.67	309.021			5929.32	6396.1	13297.5			0	72823.5	170159			0	6992.45	10929
2147.6	1997.14	21.211			5237.92	6521.38	10892.8			0	77094.3	154069			0	7335.79	10065.6
NC vs hCAR-Vb2 treated *p=0.0435, CAR-CD19 treated vs hCAR-Vb2 treated *p=0.0327										*p=0.0423

## Sheet: Fig. 4
Fig. 4c
Vb2+ patient1	CAR-CD19			AAV hCAR-Vb2					Vb2+ patient2	CAR-CD19			AAV hCAR-Vb2
0	1.57225	1.1676	1.42262	1.57225	1.1676	1.42262			0	2.17424	1.99345	2.08017	2.17424	1.99345	2.08017
1:1	1.13984	1.41855	1.42893	0.653061	0.538259	0.491765			1:1	2.2971	1.62953	1.82958	1.60664	1.64642	1.46889
5:1	1.44152	1.3184	1.28035	0.126728	0.145933	0.152239			5:1	1.63611	1.78646	1.88101	0.43722	0.434988	0.534435
***p=0.0006
Fig. 4d
Jurkat-TRBV20-1	CAR-CD19			AAV hCAR-Vb2					Jurkat-TRBV6-2	CAR-CD19			AAV hCAR-Vb2
0	2.00741	1.72222	1.91036	2.00741	1.72222	1.91036			0	1.17266	1.09605	0.953125	1.17266	1.09605	0.953125
1:1	1.56608	1.6445	1.5404	0.0829596	0.137195	0.105263			1:1	1.21444	1.07109	1.31522	1.18519	1.04524	1.04134
5:1	1.32244	1.58525	1.32759	0.0131579	0.0226131	0.0254042			5:1	1	1.11175	0.961538	0.862955	1.06145	0.931718
Fig. 4e				Fig. 4f				Fig. 4g			Fig. 4h			Fig. 4i				Fig. 4j			Fig. 4k
NC	CAR-CD19	AAV hCAR-Vb2		NC	CAR-CD19	AAV hCAR-Vb2		CAR-CD19	AAV hCAR-Vb2		CAR-CD19	AAV hCAR-Vb2		NC	CAR-CD19	AAV hCAR-Vb2		CAR-CD19	AAV hCAR-Vb2		CAR-CD19	AAV hCAR-Vb2
42.7306	47.7406	8.42414		0.66462	0.677512	0.409727		6.55	37.1		12.9	30.7		25.2246	17.4876	10.8708		29.3	41		28.7	47.7
55.8981	40.0519	8.28562		0.70665	0.568851	0.505129		6.09	37.1		13.2	31		21.0459	20.7624	12.8774		25.6	37.7		28.3	42.6
57.6074	35.394	13.8719		0.687282	0.594318	0.693142		6.18	29		11.2	20.7		22.949	19.8702	7.10876		24.3	36.2		24.2	41.2
**p=0.0048 ***p=0.0006								***p=0.0003			*p=0.0365			NC vs AAV hCAR-Vb2 **p=0.0073, CAR-CD19 vs AAV hCAR-Vb2 **p=0.0045				**p=0.0064			**p=0.0038
Fig. 4n
	NC					CAR-CD19					Lenti-hCAR-Vb2					AAV-hCAR-Vb2
2	630000	809000	735000	772000	668000	715000	717000	491000	457000	546000	683000	619000	603000	505000	570000	884000	882000	709000	767000	892000
10	141000	152000	226000	163000	131000	627000	471000	2360000	2020000	3290000	671000	481000	596000	511000	530000	633000	2590000	747000	1180000	1800000
16	99400000	96700000	139000000	88900000	82600000	86200000	46500000	59000000	62700000	110000000	686000	640000	843000	814000	692000	1110000	2280000	899000	6200000	7210000
23	169000000	208000000	235000000	200000000	184000000	297000000	219000000	137000000	214000000	288000000	657000	1760000	611000	1090000	1290000	11200000	5440000	2760000	11800000	24300000
30	1040000000	1080000000	1070000000	1070000000	672000000	1280000000	715000000	682000000	1650000000	1100000000	1370000	6670000	2510000	7790000	5350000	51900000	32900000	22300000	62200000	103000000
*p=0.0336 **p=0.0047 ***p=0.0003
Fig. 4p						Fig. 4o
2	10	16	23	30			NC					CAR-CD19					Lenti-hCAR-Vb2					AAV-hCAR-Vb2
0	2.4	2.4	1.4	-2.6		2	587000	563000	492000	691000	636000	637000	646000	478000	425000	461000	839000	574000	545000	458000	519000	603000	1430000	628000	822000	772000
0	1.3	2.3	1.3	-3.7		10	145000	116000	165000	112000	86700	432000	440000	2300000	2580000	3610000	591000	503000	432000	423000	423000	533000	1430000	571000	1520000	4240000
0	1.3	2.3	1.3	-2.7		16	109000000	98900000	142000000	105000000	102000000	118000000	67200000	69100000	95600000	119000000	678000	629000	573000	629000	592000	917000	17700000	1660000	8560000	17600000
0	2.6	2.6	2.6	-2.4		23	299000000	318000000	370000000	301000000	304000000	528000000	350000000	235000000	374000000	441000000	1410000	992000	954000	1680000	1090000	7400000	42600000	5560000	34400000	93500000
0	2.3	1.3	1.3	-1.7		30	1940000000	1670000000	2170000000	1640000000	1520000000	2180000000	1740000000	1150000000	2560000000	2080000000	5760000	5960000	4060000	10900000	6060000	65400000	158000000	42700000	122000000	330000000
0	-1.8	3.2	0.2	-4.8		**p=0.0073 ***p=0.0003
0	2.3	1.3	1.3	-4.7		Fig. 4q
0	-1.2	0.8	0.8	-2.2				No CAR-T treated	CAR-CD19	Lenti-hCAR-Vb2	AAV-hCAR-Vb2
0	1.4	1.4	0.4	-2.6		N	32	1
0	-0.6	-0.6	-0.6	-3.6		R	30	1
0	-0.2	0.8	1.8	3.8		L	30	1
0	0.8	1.8	1.8	3.8		RL	30	1
0	1.1	0.1	3.1	3.1		RR	33	1
0	0	0	0	2		N	30		1
0	1.2	1.2	2.2	3.2		R	30		1
0	0.4	1.4	2.4	4.4		L	33		1
0	0.2	0.2	1.2	2.2		RL	33		1
0	0.7	0.7	2.7	2.7		RR	33		1
0	-0.4	0.6	1.6	1.6		N	37			0
0	1	1	0	-2		R	37			0
*p=0.0284						L	37			0
						RL	37			0
						RR	37			0
						N	37				0
						R	37				0
						L	37				0
						RL	37				0
						RR	33				1
						*p=0.0384 **p=0.0076

## Sheet: Fig. 5
Fig. 5b
Donor 1	IL7+IL15			IL2+IL7+IL15			IL7+IL12+IL15			LI7+IL15+IL21			IL7+IL15+IL18			IL7+IL12+IL15+IL21			IL7+IL12+IL15+IL18
0	1	1	1	1	1	1	1	1	1	1	1	1	1	1	1	1	1	1	1	1	1
2	1.5732	1.4562	1.4778	0.9504	1.0764	0.9918	1.5624	1.7424	1.6992	1.467	1.4886	1.3302	1.161	1.2978	1.1934	1.3626	1.4994	1.5948	1.1394	1.098	1.2042
3	3.1	3.2	3.2	3.1	3	2.9	3.6	3.4	3.4	3.6	3.6	3.6	2.7	2.9	2.8	3	3.1	3.1	2.7	2.5	2.5
5	15.6	15.4	15.3	17.4	16.3	17.3	14.1	13.8	14	15	15.6	14.5	14.4	14.5	14.3	14	14	13.9	10.1	10.1	10.5
7	39.7	40.8	40	39.8	37.1	38	49.8	50.1	49.8	43.4	43.9	44.4	34	34.5	33.7	35.4	33.4	34.9	24.1	22.3	23.8
Donor 2	IL7+IL15			IL2+IL7+IL15			IL7+IL12+IL15			LI7+IL15+IL21			IL7+IL15+IL18			IL7+IL12+IL15+IL21			IL7+IL12+IL15+IL18
0	1	1	1	1	1	1	1	1	1	1	1	1	1	1	1	1	1	1	1	1	1
2	1			1			1			1			1			1			1
3	4.7984			4.58974			4.37115			4.83208			4.13209			4.60806			4.03815
5	19.6152			17.2163			20.2322			18.5593			20.2757			19.3942			15.8505
7	53.6229			49.8265			52.1402			58.9241			48.1209			56.1695			40.6629
10	111.013			119.626			140.308			152.654			115.984			130.837			98.3996
Donor 3	IL7+IL15			IL2+IL7+IL15			IL7+IL12+IL15			LI7+IL15+IL21			IL7+IL15+IL18			IL7+IL12+IL15+IL21			IL7+IL12+IL15+IL18
0	1	1	1	1	1	1	1	1	1	1	1	1	1	1	1	1	1	1	1	1	1
2	1			1			1			1			1			1			1
3	2.628			3.78			2.826			2.736			2.466			2.88			2.322
5	7.14905			9.42002			6.34738			8.27876			8.19283			8.23341			6.81579
7	14			21.2			18.5			19.4			14.9			22.4			13.2
10	39.3862			48.4519			54.6384			55.7922			31.9041			57.602			23.8498
Fig. 5c
	IL2+LI7+IL15			LI7+IL15			IL15			LI7+IL15+IL21			IL15+IL21			IL2+IL12			IL2+IL18			IL2+IL12+IL18			IL12+IL15			IL15+IL18			IL12+IL15+IL18			IL7+IL12+IL15			IL7+IL15+IL18			IL7+IL12+IL15+IL18			IL12+IL15+IL21			IL15+IL18+IL21			IL12+IL15+IL18+IL21
0	100	100	100	100	100	100	100	100	100	100	100	100	100	100	100	100	100	100	100	100	100	100	100	100	100	100	100	100	100	100	100	100	100	100	100	100	100	100	100	100	100	100	100	100	100	100	100	100	100
1	90.3324	90.4942	91.2695	92.4393	92.9091	92.1442	87.9729	88.9798	89.8373	89.3608	90.1906	91.0771	90.6109	89.4503	93.6925	90.6939	91.2146	93.8952	89.1526	89.907	91.2862	88.515	87.5377	92.1419	91.7903	91.7217	93.3037	91.3974	90.4476	92.1129	89.4989	91.7821	92.9564	89.7561	89.529	91.6427	90.5473	89.1359	90.235	88.7035	88.2202	92.2633	90.1539	91.8464	92.8072	92.3779	91.2393	92.5813	89.436
2	97.0938	96.9997	96.9888	96.8493	96.6138	96.8667	96.1081	96.4336	96.4508	97.8218	97.2682	97.3102	97.3547	96.8135	97.4081	97.3589	97.4188	97.6406	95.4531	96.1339	95.3681	96.5119	96.8371	96.8384	97.6748	97.2623	98.1595	96.2084	96.2897	95.8165	95.7777	95.8434	96.0244	97.0199	96.8203	97.8241	96.6994	96.9861	96.9169	96.1538	96.4644	95.8908	97.6388	97.892	98.0337	97.5642	97.1759	97.514	96.5883
3	81.2646	81.0892	80.7528	60.3986	64.6843	61.0737	54.054	53.0892	51.683	67.6948	66.2289	69.623	64.0219	65.5088	64.6651	94.4822	94.5093	94.4203	44.6238	49.2356	48.9252	89.0846	89.5679	89.8303	94.848	94.7591	94.8773	59.8307	61.3226	62.9819	91.6916	91.2818	91.7212	92.3328	92.6377	92.4846	59.4321	58.8495	59.2307	92.5494	92.2277	93.2449	91.9466	92.1636	91.9026	55.8317	56.7949	59.3601	90.4453
4	91.8158	91.8605	91.2507	67.5198	68.5774	69.446	51.5904	54.5784	53.9708	72.4923	70.5847	70.74	65.7025	66.8411	66.4634	99.759	99.7861	99.7917	48.4654	52.9131	50.3558	99.1505	99.0905	99.2651	99.8163	99.7907	99.8686	45.3263	48.4034	46.7693	99.4101	99.3517	99.3339	99.5716	99.583	99.6163	59.888	62.1699	60.2083	99.6164	99.6165	99.4447	99.4761	99.6239	99.6131	64.5198	59.4545	60.4625	99.4604
Fig. 5d
	IL2+LI7+IL15			LI7+IL15			IL15			LI7+IL15+IL21			IL15+IL21			IL2+IL12			IL2+IL18			IL2+IL12+IL18			IL12+IL15			IL15+IL18			IL12+IL15+IL18			IL7+IL12+IL15			IL7+IL15+IL18			IL7+IL12+IL15+IL18			IL12+IL15+IL21			IL15+IL18+IL21			IL12+IL15+IL18+IL21
0	0.526	0.538	0.52	0.636	0.618	0.604	0.574	0.56	0.55	0.664	0.632	0.664	0.648	0.638	0.698	0.638	0.658	0.596	0.612	0.608	0.606	0.664	0.65	0.692	0.584	0.572	0.556	0.584	0.592	0.582	0.608	0.584	0.534	0.556	0.564	0.562	0.562	0.554	0.568	0.584	0.55	0.568	0.6	0.588	0.554	0.602	0.586	0.636	0.626
1	0.831656	0.903248	0.876842	1.02135	1.02327	0.974615	0.854288	0.879905	0.797904	1.1308	1.19288	0.961018	1.13147	1.18528	0.786301	1.15426	1.09922	0.816585	0.987903	0.979983	0.843003	0.810248	0.881197	0.608766	1.15232	1.09015	0.882542	1.02513	1.04258	0.87377	0.831325	0.712297	0.690341	0.803681	0.837189	0.72809	1.06886	0.98216	0.882793	0.731943	0.701425	0.5386	0.905231	0.895948	0.788032	1.01781	0.999004	0.942549	0.842994
2	1.64568	1.68049	1.53942	1.66315	1.54247	1.60276	1.27122	1.18071	1.20249	1.68632	1.79545	1.7267	1.6235	1.75	1.75083	1.42324	1.30343	1.34033	1.27264	1.2	1.15147	1.0921	1.08487	0.990728	1.5349	1.60027	1.58397	1.39663	1.45219	1.42682	1.05233	1.04296	1.02505	1.25367	1.31238	0.911215	1.62832	1.50841	1.57686	0.993139	1.00987	1.04355	1.31665	1.15896	1.12389	1.19536	1.29027	1.28634	0.91648
3	1.83121	1.89666	1.85	1.49804	1.2587	1.41633	0.930178	0.943231	0.926407	1.78785	1.79627	1.53488	1.66427	1.55688	1.71568	2.03821	1.97036	1.93801	0.808081	0.761329	0.816525	1.48349	1.37184	1.24746	2.25277	2.15589	2.3317	1.35149	1.33585	1.3459	1.42241	1.29351	1.30237	1.76517	1.63038	1.7104	1.49157	1.46753	1.59926	1.60064	1.67638	1.47816	1.4747	1.42282	1.56048	1.07536	1.09737	0.971098	1.11307
4	1.87432	2.05645	2.19205	1.35652	1.29685	1.14618	0.943299	0.96	0.919266	1.47778	1.43162	1.3211	1.43167	1.31571	1.24959	3.70701	3.27136	3.20945	0.580986	0.565574	0.560498	1.53425	1.49204	1.51165	3.33629	3.72861	3.59936	1.22312	1.19895	1.10601	1.83444	1.69845	1.82042	2.33492	2.20341	2.23754	1.36166	1.08297	1.22042	2.29013	2.24559	2.29557	1.6395	1.49105	1.51588	0.77027	0.767075	0.713483	1.29919
Fig. 5e
IL2+IL7+IL15			IL7+IL15			IL15			IL7+IL15+IL21			IL15+IL21			IL2+IL12			IL2+IL18			IL2+IL12+IL18			IL12+IL15			IL15+IL18			IL12+IL15+IL18			IL7+IL12+IL15			IL7+IL15+IL18			IL7+IL12+IL15+IL18			IL12+IL15+IL21			IL15+IL18+IL21			IL12+IL15+IL18+IL21
3.9	9.6	5.05	2.3	4.37	1.9	2.59	1.51	2.21	5.7	2.62	2.62	2.56	4.69	1.61	50.4	53.7	58.3	2.8	8.82	4.95	39.6	42.3	40.3	56.4	56	56.1	5.31	2.48	2.7	42.4	40.3	38.1	34.8	44	37	2.19	0	1.65	41.6	41.4	37.9	37.3	40.5	40.7	2.34	2.42	2.46	36.2	38.8
Fig. 5f
Donor 1	IL7+IL15	IL7+IL15+IL2	IL7+IL15+IL12	IL7+IL15+IL21	IL7+IL15+IL18	IL7+IL15+IL12+IL21	IL7+IL15+IL12+IL18
1	100	100	100	100	100	100	100
2	89.7106	99.3306	103.397	97.0203	98.076	105.202	106.766
3	103.447	106.592	124.757	81.7187	98.3435	121.056	108.886
Donor 2	IL7+IL15	IL7+IL15+IL2	IL7+IL15+IL12	IL7+IL15+IL21	IL7+IL15+IL18	IL7+IL15+IL12+IL21	IL7+IL15+IL12+IL18
1	100	100	100	100	100	100	100
2	106.401	124.158	141.797	94.5988	100.296	139.979	171.231
3	98.6353	100.833	142.926	44.3209	104.338	70.6261	161.329
[truncated: 14 more columns]

## Sheet: Fig. 6
Fig. 6a				Fig. 6b
humanized anti-Vβ2 (ug/ml)	mouse anti-Vβ2 FITC	humanized anti-Vβ2 PE		antibody (ug/ml)	mouse anti-Vb2	humanized anti-Vb2
2.30103	300	4739		-3.81697	1484	1442
2	295	4266		-3.33985	1350	2226
1.69897	331	4003		-2.86273	1360	9154
1.39794	541	4491		-2.38561	1532	28675
1.09691	528	3625		-1.90849	1716	51911
0.79588	822	3677		-1.43136	1801	74918
0.39794	1503	2487		-0.954243	1847	89132
0.09691	2103	1235		-0.477121	1899	94066
-0.20412	2497	815		0	2004	92911
-0.50515	2791	400				47176.5
	1742
Fig. 6c
	no antibody			mouse anti-Vb2			humanized anti-Vb2
0	0.299035	0.282031	0.25719	0.269912	0.262213	0.244082	0.202899	0.238474	0.22619
1:1	0.267831	0.290557	0.289185	0.282703	0.244836	0.243112	0.0377213	0.0264798	0.0283525
5:1	0.264925	0.22731	0.246388	0.264615	0.258263	0.27476	0.0208955	0.0177743	0.0256198
***p=0.0006
Fig. 6d
	no antibody			mouse anti-Vb2			humanized anti-Vb2
0	554.662	640.625	698.439	523.599	574.713	685.714	652.174	635.93	603.175
1:1	713.246	669.895	634.796	559.593	550.88	632.091	554.273	638.629	590.038
5:1	529.851	613.246	529.695	561.538	691.776	535.144	589.552	571.87	520.661
Fig. 6e
	no antibody			mouse anti-Vb2			humanized anti-Vb2
0	273.312	320.312	320.46	235.988	323.276	342.857	217.391	341.812	190.476
1:1	334.789	363.196	313.48	428.779	351.951	299.838	269.438	311.526	229.885
5:1	343.284	269.828	256.822	415.385	315.142	455.272	335.821	262.751	297.521
Fig. 6f
	no antibody			mouse anti-Vb2			humanized anti-Vb2
0	0.424699	0.397436	0.381176	0.383808	0.380228	0.380609	0.359524	0.348416	0.358679
1:1	0.363899	0.361154	0.363278	0.38062	0.358955	0.366078	0.0171473	0.0190549	0.0200481
5:1	0.33919	0.343099	0.357254	0.342727	0.357585	0.350906	0.010761	0.00973236	0.0100619
Fig. 6g
	no antibody			mouse anti-Vb2			humanized anti-Vb2
0	233.434	165.913	164.706	194.903	167.3	208.333	222.222	158.371	99.8464
1:1	166.065	109.204	141.844	201.55	146.042	276.285	132.502	160.061	104.25
5:1	114.591	115.652	132.605	121.858	208.978	222.405	138.355	129.765	69.6594
Fig. 6h
	no antibody			mouse anti-Vb2			humanized anti-Vb2
0	301.205	279.035	211.765	209.895	250.951	200.321	269.841	143.288	215.054
1:1	202.166	234.009	197.006	248.062	230.592	145.817	249.415	304.878	304.731
5:1	168.067	146.492	156.006	228.484	232.198	238.88	161.414	210.868	216.718

## Sheet: Extended data Fig. 1
Extended Data Fig. 1f
	CAR-CD19				mCAR-Vb2
0	0.956268	0.903321	0.908633	0.901876	0.956268	0.903321	0.908633	0.901876
1:1	0.6724	0.770144	0.710807	0.652105	0.0107692	0.0140296	0.0152355	0.0377074
***p=0.0007
Extended Data Fig. 1h
	mCAR-CD19			donor 1 mCAR-Vb2			donor 2 mCAR-Vb2			donor 3 mCAR-Vb2
0	0.987982	1.04387	0.968149	0.987982	1.04387	0.968149	1.10624	1.03153	1.03499	0.896561	0.916282	1.01427
1:1	0.945735	1.00291	0.94186	1.02868	0.97804	0.962827	0.944923	0.893234	0.884587	0.9614	1.06604	0.912688
5:1	0.753285	0.81007	0.86621	0.318404	0.300208	0.336445	0.608279		0.571273	0.564206	0.605984	0.61119
*p=0.0326

## Sheet: Extended data Fig. 2
Extended Data Fig. 2e
% CD137+
CAR-T only	Vβ13.2+ patient	Vβ2+ patient1	Vβ2+ patient2	Vβ2+ patient3
2.32	4.09	5.58	21.5	7.12
2.92	2.78	4.62	22.1	7.51
2.38	2.85	3.98	20.1	6.74
*p=0.0275
%CD25+
CAR-T only	Vβ13.2+ patient	Vβ2+ patient1	Vβ2+ patient2	Vβ2+ patient3
0.35	1.73	9.49	34.3	14.1
0.12	1.3	9.14	37.6	14.8
0.26	1.03	9.36	35.5	13.6
%CD69+
CAR-T only	Vβ13.2+ patient	Vβ2+ patient1	Vβ2+ patient2	Vβ2+ patient3
0.46	1.27	5.28	9.81	4.74
0.49	0.74	4.84	10.2	3.66
0.53	0.57	4.91	10.5	4.12
Extended Data Fig. 2f			Extended Data Fig. 2g			Extended Data Fig. 2h
NC	mCAR-Vb2 treated		NC	mCAR-Vb2 treated		NC	mCAR-Vb2 treated
567.222	194.175		99.5887	0		0	2.71845
2666.67	348.432		0	609.756		0	3.57143
3850.78	0		0	434.783		0	3.36957
*p=0.0427						**p=0.0082

## Sheet: Extended data Fig. 3
Extended Data Fig. 3a
	CAR-CD19			mCAR-V2			hCAR-Vb2-(V1-46*01_1_V7-3*01_1)			hCAR-Vb2-(V1-46*01_1_V7-3*01_2)			hCAR-Vb2-(V1-46*01_1_V4-1*01_1)			hCAR-Vb2-(V1-46*01_1_V3D-20*02)			hCAR-Vb2-(V1/OR21-1*01_V7-3*01_1)			hCAR-Vb2-(V1/OR21-1*01_V7-3*01_2)			hCAR-Vb2-(V1/OR21-1*01_V4-1*01_1)			hCAR-Vb2-(V1/OR21-1*01_V3D-20*02)			hCAR-Vb2-(V1-2*06_V7-3*01_1)			hCAR-Vb2-(V1-2*06_V7-3*01_2)			hCAR-Vb2-(V1-2*06_V4-1*01_1)			hCAR-Vb2-(V1-2*06_V3D-20*02)			hCAR-Vb2-(V1-3*01_V7-3*01_1)			hCAR-Vb2-(V1-3*01_V7-3*01_2)			hCAR-Vb2-(V1-3*01_V4-1*01_1)
0	10771.3	10989.2	11443.8	10771.3	10989.2	11443.8	10771.3	10989.2	11443.8	10771.3	10989.2	11443.8	10771.3	10989.2	11443.8	10771.3	10989.2	11443.8	10771.3	10989.2	11443.8	10771.3	10989.2	11443.8	10771.3	10989.2	11443.8	10771.3	10989.2	11443.8	10771.3	10989.2	11443.8	10771.3	10989.2	11443.8	10771.3	10989.2	11443.8	10771.3	10989.2	11443.8	10771.3	10989.2	11443.8	10771.3	10989.2	11443.8	10771.3
1:1	11117.1	10976.1	11330.3	6456.83	6203.82	6948.64	2299.55	2253.12	2560.87	2883.37	2858.71	3165.92	811.153	1496.6	1713.29	1890.24	1419.66	1730.15	16734.3	12515.2	11217.3	10805.9	11246.5	11623.1	11420.6	11288.2	11095.3	9434.23	9306.57	10712.4	985.294	1150.31	1263.83	873.362	1035.97	1275.44	659.341	903.226	1379.31	1076.92	1217.15	1473.78	1385.77	1456.31	1899.63	2124.06	1686.93	2169.2	923.423
5:1	10686.8	11179.7	8962.2	1747.66	1551.18	1498.66	1236.36	1413.61	1061.24	1202.9	967.537	1054.31	676.533	684.372	947.368	744.467	1043.77	885.559	11138.2	11127.6	10947.5	17434.6	17535.5	11448.8	14681.8	10863.7	10940.9	14523.1	15944.3	10972.9	1073.17	1043.26	1123.39	961.761	731.959	1007.26	843.786	573.248	986.904	710	779.363	1073.66	887.185	825.397	899.032	979.979	877.778	912.825	935.78
Extended Data Fig. 3b
	CAR-CD19			mCAR-V2			hCAR-Vb2-(V1-46*01_2_V4-1*01_2)			hCAR-Vb2-(V1-46*01_2_V4-1*01_3)			hCAR-Vb2-(V1-46*01_2_V1-39*01_1)			hCAR-Vb2-(V1-46*01_2_V1-39*01_2)			hCAR-Vb2-(V1-46*01_3_V4-1*01_2)			hCAR-Vb2-(V1-46*01_3_V4-1*01_3)			hCAR-Vb2-(V1-46*01_3_V1-39*01_1)			hCAR-Vb2-(V1-46*01_3_V1-39*01_2)			hCAR-Vb2-(V7-4-1*02_1_V4-1*01_2)			hCAR-Vb2-(V7-4-1*02_1_V4-1*01_3)			hCAR-Vb2-(V7-4-1*02_1_V1-39*01_1)			hCAR-Vb2-(V7-4-1*02_1_V1-39*01_2)			hCAR-Vb2-(V7-4-1*02_2_V4-1*01_2)			hCAR-Vb2-(V7-4-1*02_2_V4-1*01_3)			hCAR-Vb2-(V7-4-1*02_2_V1-39*01_1)
0	11856.6	12246.5	11096.2	11856.6	12246.5	11096.2	11856.6	12246.5	11096.2	11856.6	12246.5	11096.2	11856.6	12246.5	11096.2	11856.6	12246.5	11096.2	11856.6	12246.5	11096.2	11856.6	12246.5	11096.2	11856.6	12246.5	11096.2	11856.6	12246.5	11096.2	11856.6	12246.5	11096.2	11856.6	12246.5	11096.2	11856.6	12246.5	11096.2	11856.6	12246.5	11096.2	11856.6	12246.5	11096.2	11856.6	12246.5	11096.2	11856.6
1:1	11839.5	11448.2	10673.9	7773.11	8036.7	7986.94	2314.61	1714.29	2122.13	1327.68	1622.42	1251.56	2050.47	1983	1618.99	821.918	720.524	745.721	8619.63	5856.48	5302.25	3545.82	3956.52	4108.57	5407.97	4594.59	4875.23	3943.36	3619.25	4529.01	1833.69	1736.53	1787.05	721.443	595.745	789.786	1609.76	1484.23	1434.78	1200.63	1827.41	1482.61	3022.73	2966.51	3001.85	1147.54	1049.11	1366.73	5523.61
5:1	18535.6	14972.7	10494.3	2710.78	2547.72	1653.73	596.33	769.231	667.614	472.727	567.01	420.59	764.706	386.74	506.735	625	629.921	562.691	1081.08	1172.57	956.704	381.526	281.385	583.072	1044.78	1324.79	762.873	643.939	602.094	568.327	359.281	462.185	565.517	402.542	304.26	555.556	329.412	450.928	511.296	483.871	455.581	518.199	550.725	479.616	531.915	1192.05	1153.85	475.884	862.069
Extended Data Fig. 3c
CAR-CD19			mCAR-Vβ2			hCAR-Vβ2-(V1-46*01_1_V7-3*01_1)			hCAR-Vβ2-(V1-46*01_1_V7-3*01_2)			hCAR-Vβ2-(V1-46*01_1_V4-1*01_1)			hCAR-Vβ2-(V1-46*01_1_V3D-20*02)			hCAR-Vβ2-(V1/OR21-1*01_V7-3*01_1)			hCAR-Vβ2-(V1/OR21-1*01_V7-3*01_2)			hCAR-Vβ2-(V1/OR21-1*01_V4-1*01_1)			hCAR-Vβ2-(V1/OR21-1*01_V3D-20*02)			hCAR-Vβ2-(V1-2*06_V7-3*01_1)			hCAR-Vβ2-(V1-2*06_V7-3*01_2)			hCAR-Vβ2-(V1-2*06_V4-1*01_1)			hCAR-Vβ2-(V1-2*06_V3D-20*02)			hCAR-Vβ2-(V1-3*01_V7-3*01_1)			hCAR-Vβ2-(V1-3*01_V7-3*01_2)			hCAR-Vβ2-(V1-3*01_V4-1*01_1)
70.5			58.4			63.2			60.4			65.9			68.4			60.1			58.9			70.9			70.1			72.5			75.6			76			73.9			76.7			74.9			76.4
Extended Data Fig. 3d
CAR-CD19			mCAR-Vβ2			hCAR-Vβ2-(V1-46*01_1_V7-3*01_1)			hCAR-Vβ2-(V1-46*01_1_V7-3*01_2)			hCAR-Vβ2-(V1-46*01_1_V4-1*01_1)			hCAR-Vβ2-(V1-46*01_1_V3D-20*02)			hCAR-Vβ2-(V1/OR21-1*01_V7-3*01_1)			hCAR-Vβ2-(V1/OR21-1*01_V7-3*01_2)			hCAR-Vβ2-(V1/OR21-1*01_V4-1*01_1)			hCAR-Vβ2-(V1/OR21-1*01_V3D-20*02)			hCAR-Vβ2-(V1-2*06_V7-3*01_1)			hCAR-Vβ2-(V1-2*06_V7-3*01_2)			hCAR-Vβ2-(V1-2*06_V4-1*01_1)			hCAR-Vβ2-(V1-2*06_V3D-20*02)			hCAR-Vβ2-(V1-3*01_V7-3*01_1)			hCAR-Vβ2-(V1-3*01_V7-3*01_2)			hCAR-Vβ2-(V1-3*01_V4-1*01_1)
32386			33672			39721			29562			44987			52394			18653			18592			29382			30752			76448			76589			87031			92212			92710			72435			94470
Extended Data Fig. 3e
CAR-CD19			mCAR-Vβ2			hCAR-Vβ2-(V1-46*01_2_V4-1*01_2)			hCAR-Vβ2-(V1-46*01_2_V4-1*01_3)			hCAR-Vβ2-(V1-46*01_2_V1-39*01_1)			hCAR-Vβ2-(V1-46*01_2_V1-39*01_2)			hCAR-Vβ2-(V1-46*01_3_V4-1*01_2)			hCAR-Vβ2-(V1-46*01_3_V4-1*01_3)			hCAR-Vβ2-(V1-46*01_3_V1-39*01_1)			hCAR-Vβ2-(V1-46*01_3_V1-39*01_2)			hCAR-Vβ2-(V7-4-1*02_1_V4-1*01_2)			hCAR-Vβ2-(V7-4-1*02_1_V4-1*01_3)			hCAR-Vβ2-(V7-4-1*02_1_V1-39*01_1)			hCAR-Vβ2-(V7-4-1*02_1_V1-39*01_2)			hCAR-Vβ2-(V7-4-1*02_2_V4-1*01_2)			hCAR-Vβ2-(V7-4-1*02_2_V4-1*01_3)			hCAR-Vβ2-(V7-4-1*02_2_V1-39*01_1)
56.6			65.6			63.6			66.7			65.9			68			56.2			62.9			62.9			62.9			70.1			72.2			71.1			73.5			66.2			67.3			66.6
Extended Data Fig. 3f
CAR-CD19			mCAR-Vβ2			hCAR-Vβ2-(V1-46*01_2_V4-1*01_2)			hCAR-Vβ2-(V1-46*01_2_V4-1*01_3)			hCAR-Vβ2-(V1-46*01_2_V1-39*01_1)			hCAR-Vβ2-(V1-46*01_2_V1-39*01_2)			hCAR-Vβ2-(V1-46*01_3_V4-1*01_2)			hCAR-Vβ2-(V1-46*01_3_V4-1*01_3)			hCAR-Vβ2-(V1-46*01_3_V1-39*01_1)			hCAR-Vβ2-(V1-46*01_3_V1-39*01_2)			hCAR-Vβ2-(V7-4-1*02_1_V4-1*01_2)			hCAR-Vβ2-(V7-4-1*02_1_V4-1*01_3)			hCAR-Vβ2-(V7-4-1*02_1_V1-39*01_1)			hCAR-Vβ2-(V7-4-1*02_1_V1-39*01_2)			hCAR-Vβ2-(V7-4-1*02_2_V4-1*01_2)			hCAR-Vβ2-(V7-4-1*02_2_V4-1*01_3)			hCAR-Vβ2-(V7-4-1*02_2_V1-39*01_1)
16103			22975			38968			43165			41992			48833			19871			28781			27018			28753			38854			46606			44219			43546			22507			29835			25932
[truncated: 5 more columns]

## Sheet: Extended data Fig. 4
Extended data Fig. 4d
donor 1-CAR-T : recipient 1 CD8 T	TRAC/B2M/CIITA KO			TRAC KO
1:0	1.52781	16.7641	-18.6853	-0.47647	-2.93159	3.35441
1:1	3.0476	9.35303	-4.02283	26.9301	30.8256	22.2588
1:5	27.103	25.9058	20.8677	75.9672	80.4454	77.1766
1:10	39.7729	43.1439	36.9741	86.1866	86.6647	87.8278
donor 2-CAR-T : recipient 2 CD8 T	TRAC/B2M/CIITA KO			TRAC KO
1:0	-1.0481	7.74253	-6.69138	9.02657	-2.31585	-6.43201
1:1	10.8749	11.0048	14.0726	-11.6672	-11.7176	-16.4783
1:5	10.5041	12.465	-1.35022	53.2814	47.4104	44.6008
1:10	20.4055	2.99824	6.83622	81.5191	78.9268	80.1876

[truncated: 4 more sheets: Extended data Fig. 5, Extended data Fig. 6, Extended data Fig. 7, uncropped gel figure]
